# Supplementary material for: In Vitro and In Silico Investigation of Diterpenoid Alkaloids Isolated from Delphinium chitralense
Source: Molecules. 2022 Jul 7;27(14):4348. doi: 10.3390/molecules27144348 (PMC9325274; doi:10.3390/molecules27144348)
Supplement: Supplementary file 1 [file molecules-27-04348-s001.zip]

Archive with 1 entries (1 files):
- molecules-1749542-supplementary.cif
