# Supplementary material for: In Vitro and In Silico Investigation of Diterpenoid Alkaloids Isolated from Delphinium chitralense
Source: Molecules. 2022 Jul 7;27(14):4348. doi: 10.3390/molecules27144348 (PMC9325274; doi:10.3390/molecules27144348)
Supplement: Supplementary file 1 [file molecules-27-04348-s001.zip › molecules-1749542-supplementary.cif]

 
data_shelx
 
_audit_creation_method            SHELXL-2014/6
_chemical_name_systematic         ?
_chemical_name_common             ?
_chemical_melting_point           ?
_chemical_formula_moiety          ?
_chemical_formula_sum
 'C21 H27 N O5' 
_chemical_formula_weight          373.43

loop_
 _atom_type_symbol
 _atom_type_description
 _atom_type_scat_dispersion_real
 _atom_type_scat_dispersion_imag
 _atom_type_scat_source
 'C'  'C'   0.0033   0.0016
 'International Tables Vol C Tables 4.2.6.8 and 6.1.1.4'
 'H'  'H'   0.0000   0.0000
 'International Tables Vol C Tables 4.2.6.8 and 6.1.1.4'
 'N'  'N'   0.0061   0.0033
 'International Tables Vol C Tables 4.2.6.8 and 6.1.1.4'
 'O'  'O'   0.0106   0.0060
 'International Tables Vol C Tables 4.2.6.8 and 6.1.1.4'
 
_space_group_crystal_system       monoclinic
_space_group_IT_number            5
_space_group_name_H-M_alt         'C 2'
_space_group_name_Hall            'C 2y'
 
_shelx_space_group_comment
;
The symmetry employed for this shelxl refinement is uniquely defined
by the following loop, which should always be used as a source of
symmetry information in preference to the above space-group names.
They are only intended as comments.
;
 
loop_
 _space_group_symop_operation_xyz
 'x, y, z'
 '-x, y, -z'
 'x+1/2, y+1/2, z'
 '-x+1/2, y+1/2, -z'
 
_cell_length_a                    25.726(5)
_cell_length_b                    7.5766(12)
_cell_length_c                    12.654(2)
_cell_angle_alpha                 90
_cell_angle_beta                  119.326(7)
_cell_angle_gamma                 90
_cell_volume                      2150.4(6)
_cell_formula_units_Z             4
_cell_measurement_temperature     296(2)
_cell_measurement_reflns_used     ?
_cell_measurement_theta_min       ?
_cell_measurement_theta_max       ?
 
_exptl_crystal_description        ?
_exptl_crystal_colour             ?
_exptl_crystal_density_meas       ?
_exptl_crystal_density_method     ?
_exptl_crystal_density_diffrn     1.153          
_exptl_crystal_F_000              800
_exptl_transmission_factor_min    ?
_exptl_transmission_factor_max    ?
_exptl_crystal_size_max           0.430
_exptl_crystal_size_mid           0.220
_exptl_crystal_size_min           0.180
_exptl_absorpt_coefficient_mu     0.082
_shelx_estimated_absorpt_T_min    0.966
_shelx_estimated_absorpt_T_max    0.985
_exptl_absorpt_correction_type    ?
_exptl_absorpt_correction_T_min   ?
_exptl_absorpt_correction_T_max   ?
_exptl_absorpt_process_details    ?
_exptl_absorpt_special_details    ?
_diffrn_ambient_temperature       296(2)
_diffrn_radiation_wavelength      0.71073
_diffrn_radiation_type            MoK\a
_diffrn_source                    ?
_diffrn_measurement_device_type   ?
_diffrn_measurement_method        ?
_diffrn_detector_area_resol_mean  ?
_diffrn_reflns_number             8474
_diffrn_reflns_av_unetI/netI      0.0827
_diffrn_reflns_av_R_equivalents   0.0534
_diffrn_reflns_limit_h_min        -31
_diffrn_reflns_limit_h_max        31
_diffrn_reflns_limit_k_min        -5
_diffrn_reflns_limit_k_max        9
_diffrn_reflns_limit_l_min        -15
_diffrn_reflns_limit_l_max        15
_diffrn_reflns_theta_min          2.838
_diffrn_reflns_theta_max          25.992
_diffrn_reflns_theta_full         25.242
_diffrn_measured_fraction_theta_max   0.996
_diffrn_measured_fraction_theta_full  0.996
_diffrn_reflns_Laue_measured_fraction_max    0.996
_diffrn_reflns_Laue_measured_fraction_full   0.996
_diffrn_reflns_point_group_measured_fraction_max   0.830
_diffrn_reflns_point_group_measured_fraction_full  0.844
_reflns_number_total              3521
_reflns_number_gt                 2408
_reflns_threshold_expression      'I > 2\s(I)'
_reflns_Friedel_coverage          0.544
_reflns_Friedel_fraction_max      0.636
_reflns_Friedel_fraction_full     0.664
 
_reflns_special_details
;
 Reflections were merged by SHELXL according to the crystal
 class for the calculation of statistics and refinement.
 
 _reflns_Friedel_fraction is defined as the number of unique
 Friedel pairs measured divided by the number that would be
 possible theoretically, ignoring centric projections and
 systematic absences.
;
 
_computing_data_collection        ?
_computing_cell_refinement        ?
_computing_data_reduction         ?
_computing_structure_solution     ?
_computing_structure_refinement 'SHELXL-2014/6 (Sheldrick, 2014)'
_computing_molecular_graphics     ?
_computing_publication_material   ?
_refine_special_details           ?
_refine_ls_structure_factor_coef  Fsqd
_refine_ls_matrix_type            full
_refine_ls_weighting_scheme       calc
_refine_ls_weighting_details
'w=1/[\s^2^(Fo^2^)+(0.1396P)^2^] where P=(Fo^2^+2Fc^2^)/3'
_atom_sites_solution_primary      ?
_atom_sites_solution_secondary    ?
_atom_sites_solution_hydrogens    geom
_refine_ls_hydrogen_treatment     constr
_refine_ls_extinction_method      SHELXL
_refine_ls_extinction_coef        0.017(3)
_refine_ls_extinction_expression
 'Fc^*^=kFc[1+0.001xFc^2^\l^3^/sin(2\q)]^-1/4^'
_refine_ls_abs_structure_details
;
 Flack x determined using 709 quotients [(I+)-(I-)]/[(I+)+(I-)]
 (Parsons, Flack and Wagner, Acta Cryst. B69 (2013) 249-259).
;
_refine_ls_abs_structure_Flack    -0.7(10)
_chemical_absolute_configuration  ?
_refine_ls_number_reflns          3521
_refine_ls_number_parameters      270
_refine_ls_number_restraints      1
_refine_ls_R_factor_all           0.0955
_refine_ls_R_factor_gt            0.0610
_refine_ls_wR_factor_ref          0.1852
_refine_ls_wR_factor_gt           0.1560
_refine_ls_goodness_of_fit_ref    0.837
_refine_ls_restrained_S_all       0.837
_refine_ls_shift/su_max           0.000
_refine_ls_shift/su_mean          0.000
 
loop_
 _atom_site_label
 _atom_site_type_symbol
 _atom_site_fract_x
 _atom_site_fract_y
 _atom_site_fract_z
 _atom_site_U_iso_or_equiv
 _atom_site_adp_type
 _atom_site_occupancy
 _atom_site_site_symmetry_order  
 _atom_site_calc_flag
 _atom_site_refinement_flags_posn
 _atom_site_refinement_flags_adp
 _atom_site_refinement_flags_occupancy
 _atom_site_disorder_assembly
 _atom_site_disorder_group
O1 O 0.21544(18) 0.1214(6) 0.3440(4) 0.0567(12) Uani 1 1 d . . . . .
H1A H 0.2347 0.2097 0.3477 0.085 Uiso 1 1 calc R U . . .
O2 O 0.06158(16) 0.1566(5) 0.1037(3) 0.0438(10) Uani 1 1 d . . . . .
H2 H 0.0562 0.0504 0.1063 0.066 Uiso 1 1 calc R U . . .
O3 O 0.06226(18) 0.7928(5) 0.1478(4) 0.0454(10) Uani 1 1 d . . . . .
O4 O 0.27141(18) 0.4490(6) 0.0250(4) 0.0642(13) Uani 1 1 d . . . . .
O5 O 0.04005(15) 0.4114(5) -0.0769(3) 0.0383(9) Uani 1 1 d . . . . .
H5A H 0.0275 0.3236 -0.0589 0.058 Uiso 1 1 calc R U . . .
N1 N 0.23318(19) 0.4571(6) 0.2888(4) 0.0440(12) Uani 1 1 d . . . . .
C1 C 0.1544(3) 0.1683(7) 0.2975(5) 0.0440(14) Uani 1 1 d . . . . .
H1 H 0.1352 0.0671 0.3124 0.053 Uiso 1 1 calc R U . . .
C2 C 0.1461(3) 0.3240(8) 0.3631(5) 0.0509(16) Uani 1 1 d . . . . .
H2A H 0.1777 0.3194 0.4469 0.061 Uiso 1 1 calc R U . . .
H2B H 0.1088 0.3073 0.3631 0.061 Uiso 1 1 calc R U . . .
C3 C 0.1457(3) 0.5128(7) 0.3151(5) 0.0443(14) Uani 1 1 d . . . . .
C4 C 0.2065(3) 0.5746(8) 0.3398(5) 0.0483(16) Uani 1 1 d . . . . .
H4A H 0.2029 0.6917 0.3059 0.058 Uiso 1 1 calc R U . . .
H4B H 0.2326 0.5828 0.4267 0.058 Uiso 1 1 calc R U . . .
C5 C 0.1967(2) 0.4179(6) 0.1605(4) 0.0334(12) Uani 1 1 d . . . . .
H5 H 0.2128 0.3086 0.1467 0.040 Uiso 1 1 calc R U . . .
C6 C 0.1312(2) 0.3782(6) 0.1219(4) 0.0286(11) Uani 1 1 d . . . . .
C7 C 0.1041(2) 0.5074(6) 0.1765(4) 0.0295(11) Uani 1 1 d . . . . .
H7 H 0.0667 0.4539 0.1632 0.035 Uiso 1 1 calc R U . . .
C8 C 0.1244(3) 0.6354(9) 0.3819(6) 0.0613(18) Uani 1 1 d . . . . .
H8A H 0.1484 0.6176 0.4677 0.092 Uiso 1 1 calc R U . . .
H8B H 0.0835 0.6098 0.3576 0.092 Uiso 1 1 calc R U . . .
H8C H 0.1278 0.7558 0.3625 0.092 Uiso 1 1 calc R U . . .
C9 C 0.2949(3) 0.5026(12) 0.3235(6) 0.072(2) Uani 1 1 d . . . . .
H9A H 0.2966 0.6225 0.3008 0.108 Uiso 1 1 calc R U . . .
H9B H 0.3090 0.4253 0.2828 0.108 Uiso 1 1 calc R U . . .
H9C H 0.3196 0.4898 0.4096 0.108 Uiso 1 1 calc R U . . .
C10 C 0.1239(2) 0.1913(6) 0.1593(4) 0.0340(12) Uani 1 1 d . . . . .
H10 H 0.1417 0.1075 0.1271 0.041 Uiso 1 1 calc R U . . .
C11 C 0.0882(2) 0.6886(6) 0.1185(4) 0.0311(11) Uani 1 1 d . . . . .
C12 C 0.1014(3) 0.7340(7) 0.0195(5) 0.0418(13) Uani 1 1 d . . . . .
H12A H 0.1289 0.8328 0.0464 0.050 Uiso 1 1 calc R U . . .
H12B H 0.0647 0.7738 -0.0499 0.050 Uiso 1 1 calc R U . . .
C13 C 0.1275(2) 0.5891(7) -0.0227(4) 0.0335(12) Uani 1 1 d . . . . .
C14 C 0.1944(2) 0.5543(7) 0.0639(5) 0.0364(12) Uani 1 1 d . . . . .
H14 H 0.2167 0.6627 0.1012 0.044 Uiso 1 1 calc R U . . .
C15 C 0.2194(3) 0.4539(7) -0.0033(5) 0.0444(14) Uani 1 1 d . . . . .
C16 C 0.1707(3) 0.3572(8) -0.1113(5) 0.0447(14) Uani 1 1 d . . . . .
H16 H 0.1873 0.2692 -0.1433 0.054 Uiso 1 1 calc R U . . .
C17 C 0.1255(2) 0.2736(7) -0.0795(5) 0.0388(13) Uani 1 1 d . . . . .
H17A H 0.1441 0.1742 -0.0257 0.047 Uiso 1 1 calc R U . . .
H17B H 0.0918 0.2292 -0.1530 0.047 Uiso 1 1 calc R U . . .
C18 C 0.1026(2) 0.4063(6) -0.0174(4) 0.0296(11) Uani 1 1 d . . . . .
C19 C 0.1133(3) 0.6361(8) -0.1531(4) 0.0433(14) Uani 1 1 d . . . . .
H19A H 0.0704 0.6356 -0.2062 0.052 Uiso 1 1 calc R U . . .
H19B H 0.1278 0.7539 -0.1540 0.052 Uiso 1 1 calc R U . . .
C20 C 0.1416(3) 0.5068(8) -0.1992(5) 0.0525(15) Uani 1 1 d . . . . .
C21 C 0.1424(5) 0.5256(12) -0.3014(8) 0.098(3) Uani 1 1 d . . . . .
H21A H 0.1246 0.6237 -0.3501 0.117 Uiso 1 1 calc R U . . .
H21B H 0.1607 0.4408 -0.3253 0.117 Uiso 1 1 calc R U . . .
C1N C -0.012(2) 0.881(8) -0.462(4) 0.25(3) Uiso 0.64(10) 1 d . . . . .
O6 O -0.012(2) 0.022(6) -0.386(4) 0.42(4) Uiso 0.95(11) 1 d . . . . .
C3N C 0.044(5) 0.018(12) -0.408(8) 0.43(8) Uiso 0.73(17) 1 d . . . . .
C4N C -0.0110(14) 0.228(5) -0.455(3) 0.28(2) Uiso 0.99(9) 1 d . . . . .
 
loop_
 _atom_site_aniso_label
 _atom_site_aniso_U_11
 _atom_site_aniso_U_22
 _atom_site_aniso_U_33
 _atom_site_aniso_U_23
 _atom_site_aniso_U_13
 _atom_site_aniso_U_12
O1 0.055(3) 0.049(3) 0.048(2) 0.015(2) 0.011(2) 0.008(2)
O2 0.042(2) 0.023(2) 0.059(2) 0.0052(16) 0.0194(18) -0.0059(15)
O3 0.068(3) 0.022(2) 0.065(2) 0.0002(16) 0.047(2) 0.0070(17)
O4 0.046(3) 0.068(3) 0.095(3) -0.007(2) 0.048(2) 0.000(2)
O5 0.0348(19) 0.034(2) 0.0401(19) 0.0057(15) 0.0138(16) 0.0005(15)
N1 0.036(2) 0.051(3) 0.036(2) 0.002(2) 0.011(2) -0.005(2)
C1 0.053(3) 0.028(3) 0.045(3) 0.014(2) 0.019(3) -0.002(2)
C2 0.075(4) 0.036(4) 0.044(3) 0.007(2) 0.031(3) -0.004(3)
C3 0.068(4) 0.029(3) 0.041(3) -0.001(2) 0.031(3) -0.004(3)
C4 0.065(4) 0.037(3) 0.032(3) -0.004(2) 0.016(3) -0.016(3)
C5 0.033(3) 0.026(3) 0.038(3) -0.001(2) 0.014(2) 0.002(2)
C6 0.034(3) 0.015(2) 0.034(2) 0.0021(18) 0.014(2) 0.0016(19)
C7 0.036(3) 0.017(2) 0.041(3) -0.001(2) 0.023(2) -0.0035(19)
C8 0.098(5) 0.047(4) 0.052(3) -0.004(3) 0.046(4) 0.002(3)
C9 0.041(4) 0.088(5) 0.063(4) 0.005(4) 0.007(3) -0.013(3)
C10 0.038(3) 0.020(3) 0.040(3) 0.000(2) 0.016(2) 0.000(2)
C11 0.038(3) 0.018(3) 0.036(3) -0.0034(19) 0.017(2) -0.001(2)
C12 0.055(3) 0.025(3) 0.056(3) 0.006(2) 0.035(3) 0.005(2)
C13 0.042(3) 0.024(3) 0.039(3) 0.002(2) 0.024(2) 0.002(2)
C14 0.035(3) 0.031(3) 0.039(3) -0.003(2) 0.015(2) -0.006(2)
C15 0.049(3) 0.038(3) 0.057(3) 0.003(3) 0.035(3) -0.002(2)
C16 0.055(4) 0.040(3) 0.053(3) -0.001(3) 0.037(3) 0.005(3)
C17 0.046(3) 0.031(3) 0.032(3) -0.008(2) 0.013(2) 0.002(2)
C18 0.029(2) 0.022(2) 0.035(2) -0.0002(19) 0.013(2) -0.0013(19)
C19 0.055(3) 0.037(3) 0.039(3) 0.004(2) 0.024(3) 0.004(2)
C20 0.078(4) 0.043(4) 0.050(3) -0.004(3) 0.042(3) -0.004(3)
C21 0.176(10) 0.072(6) 0.083(5) 0.012(4) 0.092(6) 0.033(5)
 
_geom_special_details
;
 All esds (except the esd in the dihedral angle between two l.s. planes)
 are estimated using the full covariance matrix.  The cell esds are taken
 into account individually in the estimation of esds in distances, angles
 and torsion angles; correlations between esds in cell parameters are only
 used when they are defined by crystal symmetry.  An approximate (isotropic)
 treatment of cell esds is used for estimating esds involving l.s. planes.
;
 
loop_
 _geom_bond_atom_site_label_1
 _geom_bond_atom_site_label_2
 _geom_bond_distance
 _geom_bond_site_symmetry_2
 _geom_bond_publ_flag
O1 C1 1.426(7) . ?
O1 H1A 0.8200 . ?
O2 C10 1.426(6) . ?
O2 H2 0.8200 . ?
O3 C11 1.203(6) . ?
O4 C15 1.204(6) . ?
O5 C18 1.403(6) . ?
O5 H5A 0.8200 . ?
N1 C5 1.454(6) . ?
N1 C4 1.454(8) . ?
N1 C9 1.467(7) . ?
C1 C2 1.517(8) . ?
C1 C10 1.536(7) . ?
C1 H1 0.9800 . ?
C2 C3 1.552(8) . ?
C2 H2A 0.9700 . ?
C2 H2B 0.9700 . ?
C3 C4 1.511(8) . ?
C3 C8 1.527(8) . ?
C3 C7 1.544(7) . ?
C4 H4A 0.9700 . ?
C4 H4B 0.9700 . ?
C5 C6 1.535(7) . ?
C5 C14 1.580(7) . ?
C5 H5 0.9800 . ?
C6 C10 1.533(7) . ?
C6 C7 1.548(7) . ?
C6 C18 1.557(6) . ?
C7 C11 1.516(6) . ?
C7 H7 0.9800 . ?
C8 H8A 0.9600 . ?
C8 H8B 0.9600 . ?
C8 H8C 0.9600 . ?
C9 H9A 0.9600 . ?
C9 H9B 0.9600 . ?
C9 H9C 0.9600 . ?
C10 H10 0.9800 . ?
C11 C12 1.491(7) . ?
C12 C13 1.514(7) . ?
C12 H12A 0.9700 . ?
C12 H12B 0.9700 . ?
C13 C18 1.542(7) . ?
C13 C14 1.545(7) . ?
C13 C19 1.546(7) . ?
C14 C15 1.501(8) . ?
C14 H14 0.9800 . ?
C15 C16 1.516(8) . ?
C16 C20 1.506(9) . ?
C16 C17 1.539(8) . ?
C16 H16 0.9800 . ?
C17 C18 1.559(7) . ?
C17 H17A 0.9700 . ?
C17 H17B 0.9700 . ?
C19 C20 1.500(8) . ?
C19 H19A 0.9700 . ?
C19 H19B 0.9700 . ?
C20 C21 1.311(9) . ?
C21 H21A 0.9300 . ?
C21 H21B 0.9300 . ?
C1N C1N 1.37(9) 2_554 ?
C1N O6 1.45(5) 1_565 ?
C1N C3N 1.64(11) 1_565 ?
C1N C3N 1.77(9) 2_564 ?
O6 C1N 1.45(5) 1_545 ?
O6 C3N 1.61(8) . ?
O6 C4N 1.79(4) . ?
C3N C1N 1.64(11) 1_545 ?
C3N C1N 1.77(9) 2_544 ?
C3N C4N 2.02(9) . ?
C4N C4N 1.51(6) 2_554 ?
 
loop_
 _geom_angle_atom_site_label_1
 _geom_angle_atom_site_label_2
 _geom_angle_atom_site_label_3
 _geom_angle
 _geom_angle_site_symmetry_1
 _geom_angle_site_symmetry_3
 _geom_angle_publ_flag
C1 O1 H1A 109.5 . . ?
C10 O2 H2 109.5 . . ?
C18 O5 H5A 109.5 . . ?
C5 N1 C4 115.7(4) . . ?
C5 N1 C9 113.3(5) . . ?
C4 N1 C9 113.7(5) . . ?
O1 C1 C2 112.9(5) . . ?
O1 C1 C10 110.1(5) . . ?
C2 C1 C10 113.9(4) . . ?
O1 C1 H1 106.5 . . ?
C2 C1 H1 106.5 . . ?
C10 C1 H1 106.5 . . ?
C1 C2 C3 118.6(4) . . ?
C1 C2 H2A 107.7 . . ?
C3 C2 H2A 107.7 . . ?
C1 C2 H2B 107.7 . . ?
C3 C2 H2B 107.7 . . ?
H2A C2 H2B 107.1 . . ?
C4 C3 C8 108.2(5) . . ?
C4 C3 C7 108.3(4) . . ?
C8 C3 C7 114.1(5) . . ?
C4 C3 C2 113.3(5) . . ?
C8 C3 C2 106.3(5) . . ?
C7 C3 C2 106.8(4) . . ?
N1 C4 C3 112.6(4) . . ?
N1 C4 H4A 109.1 . . ?
C3 C4 H4A 109.1 . . ?
N1 C4 H4B 109.1 . . ?
C3 C4 H4B 109.1 . . ?
H4A C4 H4B 107.8 . . ?
N1 C5 C6 113.8(4) . . ?
N1 C5 C14 119.3(4) . . ?
C6 C5 C14 105.2(4) . . ?
N1 C5 H5 105.8 . . ?
C6 C5 H5 105.8 . . ?
C14 C5 H5 105.8 . . ?
C10 C6 C5 111.3(4) . . ?
C10 C6 C7 107.2(4) . . ?
C5 C6 C7 113.4(4) . . ?
C10 C6 C18 114.5(4) . . ?
C5 C6 C18 99.9(4) . . ?
C7 C6 C18 110.6(4) . . ?
C11 C7 C3 113.5(4) . . ?
C11 C7 C6 115.5(4) . . ?
C3 C7 C6 108.1(4) . . ?
C11 C7 H7 106.4 . . ?
C3 C7 H7 106.4 . . ?
C6 C7 H7 106.4 . . ?
C3 C8 H8A 109.5 . . ?
C3 C8 H8B 109.5 . . ?
H8A C8 H8B 109.5 . . ?
C3 C8 H8C 109.5 . . ?
H8A C8 H8C 109.5 . . ?
H8B C8 H8C 109.5 . . ?
N1 C9 H9A 109.5 . . ?
N1 C9 H9B 109.5 . . ?
H9A C9 H9B 109.5 . . ?
N1 C9 H9C 109.5 . . ?
H9A C9 H9C 109.5 . . ?
H9B C9 H9C 109.5 . . ?
O2 C10 C6 107.2(4) . . ?
O2 C10 C1 111.4(4) . . ?
C6 C10 C1 112.6(4) . . ?
O2 C10 H10 108.5 . . ?
C6 C10 H10 108.5 . . ?
C1 C10 H10 108.5 . . ?
O3 C11 C12 119.8(4) . . ?
O3 C11 C7 120.3(4) . . ?
C12 C11 C7 119.8(4) . . ?
C11 C12 C13 116.9(4) . . ?
C11 C12 H12A 108.1 . . ?
C13 C12 H12A 108.1 . . ?
C11 C12 H12B 108.1 . . ?
C13 C12 H12B 108.1 . . ?
H12A C12 H12B 107.3 . . ?
C12 C13 C18 111.8(4) . . ?
C12 C13 C14 113.9(4) . . ?
C18 C13 C14 99.1(4) . . ?
C12 C13 C19 107.2(4) . . ?
C18 C13 C19 111.5(4) . . ?
C14 C13 C19 113.3(4) . . ?
C15 C14 C13 108.8(4) . . ?
C15 C14 C5 104.1(4) . . ?
C13 C14 C5 105.5(4) . . ?
C15 C14 H14 112.6 . . ?
C13 C14 H14 112.6 . . ?
C5 C14 H14 112.6 . . ?
O4 C15 C14 124.7(5) . . ?
O4 C15 C16 124.1(5) . . ?
C14 C15 C16 111.1(5) . . ?
C20 C16 C15 101.2(5) . . ?
C20 C16 C17 109.8(5) . . ?
C15 C16 C17 111.1(4) . . ?
C20 C16 H16 111.4 . . ?
C15 C16 H16 111.4 . . ?
C17 C16 H16 111.4 . . ?
C16 C17 C18 112.8(4) . . ?
C16 C17 H17A 109.0 . . ?
C18 C17 H17A 109.0 . . ?
C16 C17 H17B 109.0 . . ?
C18 C17 H17B 109.0 . . ?
H17A C17 H17B 107.8 . . ?
O5 C18 C13 110.1(4) . . ?
O5 C18 C6 113.2(4) . . ?
C13 C18 C6 101.3(4) . . ?
O5 C18 C17 111.4(4) . . ?
C13 C18 C17 106.8(4) . . ?
C6 C18 C17 113.3(4) . . ?
C20 C19 C13 111.0(4) . . ?
C20 C19 H19A 109.4 . . ?
C13 C19 H19A 109.4 . . ?
C20 C19 H19B 109.4 . . ?
C13 C19 H19B 109.4 . . ?
H19A C19 H19B 108.0 . . ?
C21 C20 C19 123.9(6) . . ?
C21 C20 C16 124.7(6) . . ?
C19 C20 C16 111.3(5) . . ?
C20 C21 H21A 120.0 . . ?
C20 C21 H21B 120.0 . . ?
H21A C21 H21B 120.0 . . ?
C1N C1N O6 128(3) 2_554 1_565 ?
C1N C1N C3N 72(4) 2_554 1_565 ?
O6 C1N C3N 63(3) 1_565 1_565 ?
C1N C1N C3N 61(4) 2_554 2_564 ?
O6 C1N C3N 91(4) 1_565 2_564 ?
C3N C1N C3N 86(7) 1_565 2_564 ?
C1N O6 C3N 64(4) 1_545 . ?
C1N O6 C4N 108(3) 1_545 . ?
C3N O6 C4N 73(3) . . ?
O6 C3N C1N 53(4) . 1_545 ?
O6 C3N C1N 97(7) . 2_544 ?
C1N C3N C1N 47(4) 1_545 2_544 ?
O6 C3N C4N 58(3) . . ?
C1N C3N C4N 91(6) 1_545 . ?
C1N C3N C4N 104(6) 2_544 . ?
C4N C4N O6 118(2) 2_554 . ?
C4N C4N C3N 75(3) 2_554 . ?
O6 C4N C3N 50(2) . . ?
 
_refine_diff_density_max    0.216
_refine_diff_density_min   -0.276
_refine_diff_density_rms    0.060

_shelxl_version_number 2014/6

_shelx_res_file
;
TITL CD5_0m in C2  WHITE NEEDLE
CELL 0.71073 25.7258 7.5766 12.6543 90.000 119.326 90.000
ZERR 4.00 0.0046 0.0012 0.0022 0.000 0.007 0.000
LATT -7
SYMM -x, y, -z
SFAC C H N O
UNIT 84  108 4 20
OMIT -3 52
TEMP 23.000
ACTA
L.S. 40
FMAP 2
PLAN 15
BOND $H
OMIT-2   0   2
OMIT 0   0   2
OMIT 2   0   0
OMIT 0   0   1
OMIT 2   0   1
OMIT 4   0   1
OMIT 6   0   0

SIZE 0.43 0.22 0.18
WGHT    0.139600
EXTI    0.016694
FVAR       0.21401
O1    4    0.215436    0.121430    0.343989    11.00000    0.05518    0.04874 =
         0.04803    0.01492    0.01119    0.00840
AFIX 147
H1A   2    0.234718    0.209670    0.347706    11.00000   -1.50000
AFIX   0
O2    4    0.061583    0.156617    0.103724    11.00000    0.04173    0.02344 =
         0.05931    0.00525    0.01937   -0.00585
AFIX 147
H2    2    0.056168    0.050419    0.106325    11.00000   -1.50000
AFIX   0
O3    4    0.062262    0.792839    0.147769    11.00000    0.06797    0.02184 =
         0.06486    0.00020    0.04694    0.00696
O4    4    0.271410    0.449048    0.024986    11.00000    0.04627    0.06800 =
         0.09505   -0.00690    0.04755   -0.00048
O5    4    0.040049    0.411415   -0.076936    11.00000    0.03485    0.03423 =
         0.04011    0.00575    0.01384    0.00049
AFIX 147
H5A   2    0.027458    0.323613   -0.058856    11.00000   -1.50000
AFIX   0
N1    3    0.233180    0.457118    0.288848    11.00000    0.03625    0.05083 =
         0.03627    0.00196    0.01105   -0.00478
C1    1    0.154411    0.168334    0.297451    11.00000    0.05292    0.02759 =
         0.04535    0.01384    0.01927   -0.00208
AFIX  13
H1    2    0.135160    0.067124    0.312360    11.00000   -1.20000
AFIX   0
C2    1    0.146142    0.324028    0.363091    11.00000    0.07478    0.03591 =
         0.04435    0.00742    0.03102   -0.00433
AFIX  23
H2A   2    0.177692    0.319351    0.446859    11.00000   -1.20000
H2B   2    0.108775    0.307251    0.363145    11.00000   -1.20000
AFIX   0
C3    1    0.145674    0.512799    0.315095    11.00000    0.06772    0.02931 =
         0.04144   -0.00102    0.03116   -0.00360
C4    1    0.206455    0.574571    0.339836    11.00000    0.06543    0.03703 =
         0.03240   -0.00352    0.01612   -0.01599
AFIX  23
H4A   2    0.202850    0.691658    0.305910    11.00000   -1.20000
H4B   2    0.232572    0.582781    0.426740    11.00000   -1.20000
AFIX   0
C5    1    0.196652    0.417893    0.160517    11.00000    0.03276    0.02591 =
         0.03775   -0.00058    0.01425    0.00221
AFIX  13
H5    2    0.212841    0.308619    0.146744    11.00000   -1.20000
AFIX   0
C6    1    0.131236    0.378179    0.121865    11.00000    0.03404    0.01508 =
         0.03358    0.00207    0.01421    0.00164
C7    1    0.104079    0.507394    0.176489    11.00000    0.03617    0.01657 =
         0.04113   -0.00082    0.02307   -0.00353
AFIX  13
H7    2    0.066661    0.453915    0.163192    11.00000   -1.20000
AFIX   0
C8    1    0.124371    0.635386    0.381939    11.00000    0.09785    0.04709 =
         0.05157   -0.00449    0.04649    0.00245
AFIX 137
H8A   2    0.148441    0.617616    0.467728    11.00000   -1.50000
H8B   2    0.083479    0.609802    0.357572    11.00000   -1.50000
H8C   2    0.127804    0.755794    0.362534    11.00000   -1.50000
AFIX   0
C9    1    0.294919    0.502603    0.323526    11.00000    0.04058    0.08787 =
         0.06291    0.00523    0.00687   -0.01332
AFIX 137
H9A   2    0.296587    0.622500    0.300831    11.00000   -1.50000
H9B   2    0.308977    0.425269    0.282838    11.00000   -1.50000
H9C   2    0.319604    0.489811    0.409606    11.00000   -1.50000
AFIX   0
C10   1    0.123945    0.191295    0.159287    11.00000    0.03822    0.02040 =
         0.03981   -0.00028    0.01637   -0.00017
AFIX  13
H10   2    0.141736    0.107497    0.127142    11.00000   -1.20000
AFIX   0
C11   1    0.088176    0.688623    0.118497    11.00000    0.03839    0.01806 =
         0.03558   -0.00337    0.01705   -0.00141
C12   1    0.101394    0.733999    0.019464    11.00000    0.05474    0.02472 =
         0.05567    0.00570    0.03456    0.00550
AFIX  23
H12A  2    0.128902    0.832784    0.046393    11.00000   -1.20000
H12B  2    0.064688    0.773849   -0.049855    11.00000   -1.20000
AFIX   0
C13   1    0.127485    0.589112   -0.022717    11.00000    0.04224    0.02379 =
         0.03946    0.00243    0.02390    0.00165
C14   1    0.194410    0.554329    0.063937    11.00000    0.03476    0.03136 =
         0.03933   -0.00310    0.01535   -0.00609
AFIX  13
H14   2    0.216710    0.662680    0.101200    11.00000   -1.20000
AFIX   0
C15   1    0.219428    0.453912   -0.003262    11.00000    0.04922    0.03808 =
         0.05709    0.00333    0.03460   -0.00219
C16   1    0.170666    0.357190   -0.111256    11.00000    0.05457    0.03969 =
         0.05334   -0.00079    0.03691    0.00542
AFIX  13
H16   2    0.187272    0.269192   -0.143251    11.00000   -1.20000
AFIX   0
C17   1    0.125513    0.273618   -0.079475    11.00000    0.04614    0.03116 =
         0.03156   -0.00779    0.01307    0.00186
AFIX  23
H17A  2    0.144135    0.174183   -0.025692    11.00000   -1.20000
H17B  2    0.091814    0.229174   -0.153031    11.00000   -1.20000
AFIX   0
C18   1    0.102562    0.406278   -0.017434    11.00000    0.02907    0.02195 =
         0.03469   -0.00018    0.01324   -0.00126
C19   1    0.113265    0.636057   -0.153106    11.00000    0.05524    0.03669 =
         0.03911    0.00432    0.02406    0.00357
AFIX  23
H19A  2    0.070418    0.635602   -0.206176    11.00000   -1.20000
H19B  2    0.127820    0.753858   -0.153960    11.00000   -1.20000
AFIX   0
C20   1    0.141620    0.506777   -0.199228    11.00000    0.07796    0.04291 =
         0.05030   -0.00356    0.04192   -0.00383
C21   1    0.142368    0.525560   -0.301425    11.00000    0.17574    0.07198 =
         0.08306    0.01230    0.09229    0.03258
AFIX  93
H21A  2    0.124590    0.623661   -0.350083    11.00000   -1.20000
H21B  2    0.160676    0.440787   -0.325291    11.00000   -1.20000
AFIX   0
C1N   1   -0.011769    0.880644   -0.461819     0.63697    0.24594
O6    4   -0.012106    0.022430   -0.385679     0.95322    0.41709
C3N   1    0.044425    0.018160   -0.408354     0.73372    0.42611
C4N   1   -0.010985    0.227977   -0.454586     0.99065    0.27938
HKLF  4

REM  CD5_0m in C2  WHITE NEEDLE
REM R1 =  0.0610 for    2408 Fo > 4sig(Fo)  and  0.0955 for all    3521 data
REM    270 parameters refined using      1 restraints

END

WGHT      0.0703      0.0000

REM Highest difference peak  0.216,  deepest hole -0.276,  1-sigma level  0.060
Q1    1   0.0377  0.2175  0.1237  11.00000  0.05    0.22
Q2    1   0.3225  0.4763  0.1196  11.00000  0.05    0.21
Q3    1   0.1087  0.9634 -0.2206  11.00000  0.05    0.21
Q4    1   0.2960  0.4048 -0.0001  11.00000  0.05    0.21
Q5    1   0.2939  0.4200  0.0984  11.00000  0.05    0.19
Q6    1   0.1368  0.1711  0.2262  11.00000  0.05    0.19
Q7    1   0.0000  0.4852 -0.5000  10.50000  0.05    0.19
Q8    1   0.1441  0.0173 -0.1373  11.00000  0.05    0.19
Q9    1   0.0907  0.1214  0.1502  11.00000  0.05    0.18
Q10   1   0.0371  0.1122  0.0368  11.00000  0.05    0.18
Q11   1   0.1325 -0.0166 -0.0994  11.00000  0.05    0.18
Q12   1   0.2089  0.8218  0.3168  11.00000  0.05    0.18
Q13   1   0.1383  0.2584  0.3233  11.00000  0.05    0.18
Q14   1   0.1451  0.8802 -0.1619  11.00000  0.05    0.18
Q15   1   0.1357  0.1008 -0.0585  11.00000  0.05    0.18
;
